# Supplementary material for: Draft genomic and transcriptome resources for marine chelicerate Tachypleus tridentatus
Source: Sci Data. 2019 Feb 26;6:190029. doi: 10.1038/sdata.2019.29 (PMC6390705; doi:10.1038/sdata.2019.29)
Supplement: Supplementary file 1 [file sdata201929-isa1.zip]

Archive with 4 entries (4 files):
- i_Investigation.txt
- s_Liao496A_study.txt
- a_Liao496A_genome.txt
- a_Liao496A_transcriptome.txt
