# Supplementary material for: Draft genomic and transcriptome resources for marine chelicerate Tachypleus tridentatus
Source: Sci Data. 2019 Feb 26;6:190029. doi: 10.1038/sdata.2019.29 (PMC6390705; doi:10.1038/sdata.2019.29)
Supplement: Supplementary file 1 [file sdata201929-isa1.zip › i_Investigation.txt]

# Investigation File generated for Scientific Data with Investigation File Authoring Tool version 0.1.0 on 16/01/2019 - This metadata file is CC0
ONTOLOGY SOURCE REFERENCE
Term Source Name	NCBITaxon	UBERON	ENVO	OBI	ERO	EFO	FBbi
Term Source File	http://data.bioontology.org/ontologies/NCBITAXON	http://data.bioontology.org/ontologies/UBERON	http://data.bioontology.org/ontologies/ENVO	http://data.bioontology.org/ontologies/OBI	http://data.bioontology.org/ontologies/ERO	http://data.bioontology.org/ontologies/EFO	http://data.bioontology.org/ontologies/FBbi
Term Source Version	2016AB	releases/2014-06-15		2014-08-18	2013-08-02	2.103	
Term Source Description	National Center for Biotechnology Information (NCBI) Organismal Classification	Uber Anatomy Ontology	Environment Ontology	Ontology for Biomedical Investigations	Eagle-I Research Resource Ontology	Experimental Factor Ontology	Biological Imaging Methods Ontology
INVESTIGATION
Investigation Identifier
Investigation Title
Investigation Description
Investigation Submission Date
Investigation Public Release Date
INVESTIGATION PUBLICATIONS
Investigation PubMed ID
Investigation Publication DOI
Investigation Publication Author List
Investigation Publication Title
Investigation Publication Status
Investigation Publication Status Term Accession Number
Investigation Publication Status Term Source REF
INVESTIGATION CONTACTS
Investigation Person Last Name
Investigation Person Mid Initials
Investigation Person First Name
Investigation Person Address
Investigation Person Phone
Investigation Person Fax
Investigation Person Email
Investigation Person Affiliation
Investigation Person Roles
Investigation Person Roles Term Accession Number
Investigation Person Roles Term Source REF
STUDY
Study Identifier	10.1038/sdata.2019.29
Study Title	Draft genomic and transcriptome resources for marine chelicerate Tachypleus tridentatus
Study Submission Date	27/09/2018
Study Public Release Date	26/02/2019
Study Description	http://www.nature.com/articles/sdata201929#abstract
Study File Name	s_Liao496A_study.txt
Comment[Subject Keywords]	///;//
Comment[Manuscript Licence]	CC BY-4.0
Comment[Experimental Metadata Licence]	CC0
Comment[Supplementary Information File Name]		Supplementary Information
Comment[Supplementary Information File Type]	x-zip-compressed	pdf
Comment[Supplementary Information File URL]	http://www.nature.com/articles/sdata201929#supplementary-information	http://www.nature.com/articles/sdata201929#supplementary-information
Comment[Data Repository]	NCBI Sequence Read Archive;GenBank;figshare
Comment[Data Record Accession]	SRP149385;QXHF00000000;doi:10.6084/m9.figshare.7380866
Comment[Data Record URI]	http://identifiers.org/ncbi/insdc.sra:SRP149385;http://identifiers.org/ncbi/insdc:QXHF00000000;https://doi.org/10.6084/m9.figshare.7380866
STUDY DESIGN DESCRIPTORS
Study Design Type	transcription profiling by high throughput sequencing design	sequence assembly objective
Study Design Type Term Accession Number	OBI:0001239	ERO:0100054
Study Design Type Term Source REF	OBI	ERO
STUDY PUBLICATIONS
Study PubMed ID
Study Publication DOI
Study Publication Author List
Study Publication Title
Study Publication Status
Study Publication Status Term Accession Number
Study Publication Status Term Source REF
STUDY FACTORS
Study Factor Name	developmental stage
Study Factor Type	developmental stage
Study Factor Type Term Accession Number	http://www.ebi.ac.uk/efo/EFO_0000399
Study Factor Type Term Source REF	EFO
STUDY ASSAYS
Study Assay Measurement Type	whole genome sequencing	transcription profiling assay
Study Assay Measurement Type Term Accession Number	ERO:0002016	OBI:0000424
Study Assay Measurement Type Term Source REF	ERO	ERO
Study Assay Technology Type	DNA sequencing	RNA sequencing
Study Assay Technology Type Term Accession Number	OBI:0000626	ERO:0001658
Study Assay Technology Type Term Source REF	ERO	ERO
Study Assay Technology Platform	instrument; manufacturer	instrument; manufacturer
Study Assay File Name	a_Liao496A_genome.txt	a_Liao496A_transcriptome.txt
STUDY PROTOCOLS
Study Protocol Name	Sample preparation and DNA extraction	Sample preparation and RNA extraction	whole genome sequencing	RNA sequencing	Assembly
Study Protocol Type	sample preparation method	sample preparation method	DNA sequencing	RNA sequencing	sequence_assembly
Study Protocol Type Term Accession Number	FBbi:00000001	FBbi:00000001	OBI:0000626	ERO:0001658	SO:0000353
Study Protocol Type Term Source REF	FBbi	FBbi	ERO	ERO	OBI
Study Protocol Description					
Study Protocol URI	""	""	""	""	""
Study Protocol Version					
Study Protocol Parameters Name	""	""	instrument; manufacturer	instrument; manufacturer	""
Study Protocol Parameters Name Term Accession Number	""	""	""	""	""
Study Protocol Parameters Name Term Source REF	""	""	""	""	""
Study Protocol Components Name	""	""	""	""	""
Study Protocol Components Type	""	""	""	""	""
Study Protocol Components Type Term Accession Number	""	""	""	""	""
Study Protocol Components Type Term Source REF	""	""	""	""	""
STUDY CONTACTS
Study Person Last Name	Liao	Xu	Kwan	Ma	Fang	Xu	Wang	Yang	Xie	Xu	Qian	Li	Bai	Zhou	Zhang	Lei	Liu	Li	Li	Zhu	Wang	Wu	Xu	Huang	Zhang	Liu	Han
Study Person First Name	Yong Yan	Peng Wei	Kit Yue	Zhi Yun	Huai Yi	Jun Yang	Peng Liang	Shao Yu	Shang Bo	Shu Qing	Dan	Wei Feng	Li Rong	Da Jie	Yan Qiu	Juan	Ke	Fan	Jian	Peng	Yu Jun	Hai Ping	You Hou	Hu	Chi	Jin Xia	Jun Feng
Study Person Mid Initials																											
Study Person Email	""	""	""	""	""	""	""	""	""	""	""	""	""	""	""	""	""	""	""	""	""	""	""	""	zhangchi2@bgi.com	babyliaoliu@126.com	hanjf@139.com
Study Person Phone																											
Study Person Fax																											
Study Person Address																											
Study Person Affiliation	Guangxi Key Laboratory of Beibu Gulf Marine Biodiversity Conservation, Qinzhou, 53501 Guangxi, China	BGI Genomics, BGI-Shenzhen, 518083, Shenzhen, China	Guangxi Key Laboratory of Beibu Gulf Marine Biodiversity Conservation, Qinzhou, 53501 Guangxi, China	BGI Genomics, BGI-Shenzhen, 518083, Shenzhen, China	Guangxi Key Laboratory of Beibu Gulf Marine Biodiversity Conservation, Qinzhou, 53501 Guangxi, China	BGI Genomics, BGI-Shenzhen, 518083, Shenzhen, China	Guangxi Key Laboratory of Beibu Gulf Marine Biodiversity Conservation, Qinzhou, 53501 Guangxi, China	Guangxi Key Laboratory of Beibu Gulf Marine Biodiversity Conservation, Qinzhou, 53501 Guangxi, China	BGI Genomics, BGI-Shenzhen, 518083, Shenzhen, China	Guangxi Key Laboratory of Beibu Gulf Marine Biodiversity Conservation, Qinzhou, 53501 Guangxi, China	BGI Genomics, BGI-Shenzhen, 518083, Shenzhen, China	Guangxi Key Laboratory of Beibu Gulf Marine Biodiversity Conservation, Qinzhou, 53501 Guangxi, China	Guangxi Key Laboratory of Beibu Gulf Marine Biodiversity Conservation, Qinzhou, 53501 Guangxi, China	BGI Genomics, BGI-Shenzhen, 518083, Shenzhen, China	Guangxi Key Laboratory of Beibu Gulf Marine Biodiversity Conservation, Qinzhou, 53501 Guangxi, China	Guangxi Key Laboratory of Beibu Gulf Marine Biodiversity Conservation, Qinzhou, 53501 Guangxi, China	Guangxi Key Laboratory of Beibu Gulf Marine Biodiversity Conservation, Qinzhou, 53501 Guangxi, China	Guangxi Key Laboratory of Beibu Gulf Marine Biodiversity Conservation, Qinzhou, 53501 Guangxi, China	Guangxi Key Laboratory of Beibu Gulf Marine Biodiversity Conservation, Qinzhou, 53501 Guangxi, China	Guangxi Key Laboratory of Beibu Gulf Marine Biodiversity Conservation, Qinzhou, 53501 Guangxi, China	Guangxi Key Laboratory of Beibu Gulf Marine Biodiversity Conservation, Qinzhou, 53501 Guangxi, China	Guangxi Key Laboratory of Beibu Gulf Marine Biodiversity Conservation, Qinzhou, 53501 Guangxi, China	Guangxi Key Laboratory of Beibu Gulf Marine Biodiversity Conservation, Qinzhou, 53501 Guangxi, China	Guangxi Key Laboratory of Beibu Gulf Marine Biodiversity Conservation, Qinzhou, 53501 Guangxi, China	BGI Genomics, BGI-Shenzhen, 518083, Shenzhen, China	Guangxi Key Laboratory of Beibu Gulf Marine Biodiversity Conservation, Qinzhou, 53501 Guangxi, China	Guangxi Key Laboratory of Beibu Gulf Marine Biodiversity Conservation, Qinzhou, 53501 Guangxi, China
Study Person Roles																											
Study Person Roles Term Accession Number																											
Study Person Roles Term Source REF																											
Comment[Study Person ORCID]		0000-0001-6686-8716																									
Comment[Funder]																											
Comment[FundRef ID]																											
Comment[Funder Term Source REF]																											
Comment[Grant Identifier]																											
