# Supplementary material for: Draft genomic and transcriptome resources for marine chelicerate Tachypleus tridentatus
Source: Sci Data. 2019 Feb 26;6:190029. doi: 10.1038/sdata.2019.29 (PMC6390705; doi:10.1038/sdata.2019.29)
Supplement: Supplementary file 1 [file sdata201929-isa1.zip › s_Liao496A_study.txt]

Source Name	Characteristics[organism]	Term Source REF	Term Accession Number	Characteristics[organism part]	Term Source REF	Term Accession Number	Characteristics[geographical location]	Term Source REF	Term Accession Number	Characteristics[environment type]	Term Source REF	Term Accession Number	Protocol REF	Sample Name	Factor Value[developmental stage]
Guangxi Key Laboratory of Beibu Gulf Marine Biodiversity Conservation	Tachypleus tridentatus	NCBITaxon	NCBITaxon:6853	skeletal muscle tissue	UBERON	UBERON:0001134				ocean biome	ENVO	ENVO:01000048	Sample preparation and DNA extraction	FCHC7NVBBXX_L2_WHLIMtrkDEAADTAAPEI-16	Adult
Guangxi Key Laboratory of Beibu Gulf Marine Biodiversity Conservation	Tachypleus tridentatus	NCBITaxon	NCBITaxon:6853	skeletal muscle tissue	UBERON	UBERON:0001134				ocean biome	ENVO	ENVO:01000048	Sample preparation and DNA extraction	FCHCGHYBBXX_L6_WHLIMtrkDCALDLAAPEI-100	Adult
Guangxi Key Laboratory of Beibu Gulf Marine Biodiversity Conservation	Tachypleus tridentatus	NCBITaxon	NCBITaxon:6853	skeletal muscle tissue	UBERON	UBERON:0001134				ocean biome	ENVO	ENVO:01000048	Sample preparation and DNA extraction	FCHCGHYBBXX_L7_WHLIMtrkDCALDLAAPEI-100	Adult
Guangxi Key Laboratory of Beibu Gulf Marine Biodiversity Conservation	Tachypleus tridentatus	NCBITaxon	NCBITaxon:6853	skeletal muscle tissue	UBERON	UBERON:0001134				ocean biome	ENVO	ENVO:01000048	Sample preparation and DNA extraction	FCHCGHYBBXX_L8_WHLIMtrkDCALDLAAPEI-100	Adult
Guangxi Key Laboratory of Beibu Gulf Marine Biodiversity Conservation	Tachypleus tridentatus	NCBITaxon	NCBITaxon:6853	skeletal muscle tissue	UBERON	UBERON:0001134				ocean biome	ENVO	ENVO:01000048	Sample preparation and DNA extraction	FCC9KPCANXX_L6_wHAMPI034218-18	Adult
Guangxi Key Laboratory of Beibu Gulf Marine Biodiversity Conservation	Tachypleus tridentatus	NCBITaxon	NCBITaxon:6853	skeletal muscle tissue	UBERON	UBERON:0001134				ocean biome	ENVO	ENVO:01000048	Sample preparation and DNA extraction	FCH7YTFBBXX_L7_WHLIMtrkDCADDUAAPEI-93	Adult
Guangxi Key Laboratory of Beibu Gulf Marine Biodiversity Conservation	Tachypleus tridentatus	NCBITaxon	NCBITaxon:6853	skeletal muscle tissue	UBERON	UBERON:0001134				ocean biome	ENVO	ENVO:01000048	Sample preparation and DNA extraction	FCH7YTFBBXX_L7_WHLIMtrkDCAEDVAAPEI-94	Adult
Guangxi Key Laboratory of Beibu Gulf Marine Biodiversity Conservation	Tachypleus tridentatus	NCBITaxon	NCBITaxon:6853	skeletal muscle tissue	UBERON	UBERON:0001134				ocean biome	ENVO	ENVO:01000048	Sample preparation and DNA extraction	FCH7YTFBBXX_L7_WHLIMtrkDCAKDWABPEI-57	Adult
Guangxi Key Laboratory of Beibu Gulf Marine Biodiversity Conservation	Tachypleus tridentatus	NCBITaxon	NCBITaxon:6853	skeletal muscle tissue	UBERON	UBERON:0001134				ocean biome	ENVO	ENVO:01000048	Sample preparation and DNA extraction	FCH7YTFBBXX_L8_WHLIMtrkDCADDUAAPEI-93	Adult
Guangxi Key Laboratory of Beibu Gulf Marine Biodiversity Conservation	Tachypleus tridentatus	NCBITaxon	NCBITaxon:6853	skeletal muscle tissue	UBERON	UBERON:0001134				ocean biome	ENVO	ENVO:01000048	Sample preparation and DNA extraction	FCH7YTFBBXX_L8_WHLIMtrkDCAEDVAAPEI-94	Adult
Guangxi Key Laboratory of Beibu Gulf Marine Biodiversity Conservation	Tachypleus tridentatus	NCBITaxon	NCBITaxon:6853	skeletal muscle tissue	UBERON	UBERON:0001134				ocean biome	ENVO	ENVO:01000048	Sample preparation and DNA extraction	FCH7YTFBBXX_L8_WHLIMtrkDCAKDWABPEI-57	Adult
Guangxi Key Laboratory of Beibu Gulf Marine Biodiversity Conservation	Tachypleus tridentatus	NCBITaxon	NCBITaxon:6853	skeletal muscle tissue	UBERON	UBERON:0001134				ocean biome	ENVO	ENVO:01000048	Sample preparation and DNA extraction	FCHC2MNBBXX_L6_wHADPI034242-8	Adult
Guangxi Key Laboratory of Beibu Gulf Marine Biodiversity Conservation	Tachypleus tridentatus	NCBITaxon	NCBITaxon:6853	skeletal muscle tissue	UBERON	UBERON:0001134				ocean biome	ENVO	ENVO:01000048	Sample preparation and DNA extraction	FCHCCJCBBXX_L4_WHLIMtrkDCADDUAAPEI-93	Adult
Guangxi Key Laboratory of Beibu Gulf Marine Biodiversity Conservation	Tachypleus tridentatus	NCBITaxon	NCBITaxon:6853	skeletal muscle tissue	UBERON	UBERON:0001134				ocean biome	ENVO	ENVO:01000048	Sample preparation and DNA extraction	FCHCCJCBBXX_L5_WHLIMtrkDCAEDVAAPEI-94	Adult
Guangxi Key Laboratory of Beibu Gulf Marine Biodiversity Conservation	Tachypleus tridentatus	NCBITaxon	NCBITaxon:6853	skeletal muscle tissue	UBERON	UBERON:0001134				ocean biome	ENVO	ENVO:01000048	Sample preparation and DNA extraction	FCHCCJCBBXX_L3_WHLIMtrkDCAKDWABPEI-57	Adult
Guangxi Key Laboratory of Beibu Gulf Marine Biodiversity Conservation	Tachypleus tridentatus	NCBITaxon	NCBITaxon:6853	skeletal muscle tissue	UBERON	UBERON:0001134				ocean biome	ENVO	ENVO:01000048	Sample preparation and DNA extraction	FCHCCJCBBXX_L1_WHLIMtrkDCALDLAAPEI-100	Adult
Guangxi Key Laboratory of Beibu Gulf Marine Biodiversity Conservation	Tachypleus tridentatus	NCBITaxon	NCBITaxon:6853	skeletal muscle tissue	UBERON	UBERON:0001134				ocean biome	ENVO	ENVO:01000048	Sample preparation and DNA extraction	FCHCCJCBBXX_L2_WHLIMtrkDCAMDTAAPEI-113	Adult
Guangxi Key Laboratory of Beibu Gulf Marine Biodiversity Conservation	Tachypleus tridentatus	NCBITaxon	NCBITaxon:6853	skeletal muscle tissue	UBERON	UBERON:0001134				ocean biome	ENVO	ENVO:01000048	Sample preparation and DNA extraction	FCC7HBLANXX_L3_wHAIPI023147-109	Adult
Guangxi Key Laboratory of Beibu Gulf Marine Biodiversity Conservation	Tachypleus tridentatus	NCBITaxon	NCBITaxon:6853	skeletal muscle tissue	UBERON	UBERON:0001134				ocean biome	ENVO	ENVO:01000048	Sample preparation and DNA extraction	FCC7JTCANXX_L8_wHAXPI023148-108	Adult
Guangxi Key Laboratory of Beibu Gulf Marine Biodiversity Conservation	Tachypleus tridentatus	NCBITaxon	NCBITaxon:6853	larva	UBERON	UBERON:0002548				ocean biome	ENVO	ENVO:01000048	Sample preparation and RNA extraction	TaL-1-1A	pre-trilobites stage
Guangxi Key Laboratory of Beibu Gulf Marine Biodiversity Conservation	Tachypleus tridentatus	NCBITaxon	NCBITaxon:6853	larva	UBERON	UBERON:0002548				ocean biome	ENVO	ENVO:01000048	Sample preparation and RNA extraction	TaL-1-2A	pre-trilobites stage
Guangxi Key Laboratory of Beibu Gulf Marine Biodiversity Conservation	Tachypleus tridentatus	NCBITaxon	NCBITaxon:6853	larva	UBERON	UBERON:0002548				ocean biome	ENVO	ENVO:01000048	Sample preparation and RNA extraction	TaL-2-1A	trilobites stage
Guangxi Key Laboratory of Beibu Gulf Marine Biodiversity Conservation	Tachypleus tridentatus	NCBITaxon	NCBITaxon:6853	larva	UBERON	UBERON:0002548				ocean biome	ENVO	ENVO:01000048	Sample preparation and RNA extraction	TaL-2-2A	trilobites stage
Guangxi Key Laboratory of Beibu Gulf Marine Biodiversity Conservation	Tachypleus tridentatus	NCBITaxon	NCBITaxon:6853	larva	UBERON	UBERON:0002548				ocean biome	ENVO	ENVO:01000048	Sample preparation and RNA extraction	TaL-3-1A	post-trilobites stage
Guangxi Key Laboratory of Beibu Gulf Marine Biodiversity Conservation	Tachypleus tridentatus	NCBITaxon	NCBITaxon:6853	larva	UBERON	UBERON:0002548				ocean biome	ENVO	ENVO:01000048	Sample preparation and RNA extraction	TaL-3-2A	post-trilobites stage
