# Supplementary material for: Draft genomic and transcriptome resources for marine chelicerate Tachypleus tridentatus
Source: Sci Data. 2019 Feb 26;6:190029. doi: 10.1038/sdata.2019.29 (PMC6390705; doi:10.1038/sdata.2019.29)
Supplement: Supplementary file 1 [file sdata201929-isa1.zip › a_Liao496A_genome.txt]

Sample Name	Protocol REF	Parameter Value[instrument]	Parameter Value[manufacturer]	Assay Name	Raw Data File	Comment[Data Repository]	Comment[Data Record Accession]	Comment[Data Record URI]	Protocol REF	Derived Data File	Comment[Data Repository]	Comment[Data Record Accession]	Comment[Data Record URI]
FCHC7NVBBXX_L2_WHLIMtrkDEAADTAAPEI-16	whole genome sequencing	HiSeq 4000	Illumina	SRR7239290	SRX4145133	NCBI Sequence Read Archive	SRP149385	http://identifiers.org/ncbi/insdc.sra:SRP149385	Assembly	Tachypleus_v1_1_genome.fsa	GenBank	QXHF00000000	http://identifiers.org/ncbi/insdc:QXHF00000000
FCHCGHYBBXX_L6_WHLIMtrkDCALDLAAPEI-100	whole genome sequencing	HiSeq 4000	Illumina	SRR7239291	SRX4145132	NCBI Sequence Read Archive	SRP149385	http://identifiers.org/ncbi/insdc.sra:SRP149385
FCHCGHYBBXX_L7_WHLIMtrkDCALDLAAPEI-100	whole genome sequencing	HiSeq 4000	Illumina	SRR7239288	SRX4145135	NCBI Sequence Read Archive	SRP149385	http://identifiers.org/ncbi/insdc.sra:SRP149385
FCHCGHYBBXX_L8_WHLIMtrkDCALDLAAPEI-100	whole genome sequencing	HiSeq 4000	Illumina	SRR7239289	SRX4145134	NCBI Sequence Read Archive	SRP149385	http://identifiers.org/ncbi/insdc.sra:SRP149385
FCC9KPCANXX_L6_wHAMPI034218-18	whole genome sequencing	HiSeq 2500	Illumina	SRR7239286	SRX4145137	NCBI Sequence Read Archive	SRP149385	http://identifiers.org/ncbi/insdc.sra:SRP149385
FCH7YTFBBXX_L7_WHLIMtrkDCADDUAAPEI-93	whole genome sequencing	HiSeq 4000	Illumina	SRR7239287	SRX4145136	NCBI Sequence Read Archive	SRP149385	http://identifiers.org/ncbi/insdc.sra:SRP149385
FCH7YTFBBXX_L7_WHLIMtrkDCAEDVAAPEI-94	whole genome sequencing	HiSeq 4000	Illumina	SRR7239284	SRX4145139	NCBI Sequence Read Archive	SRP149385	http://identifiers.org/ncbi/insdc.sra:SRP149385
FCH7YTFBBXX_L7_WHLIMtrkDCAKDWABPEI-57	whole genome sequencing	HiSeq 4000	Illumina	SRR7239285	SRX4145138	NCBI Sequence Read Archive	SRP149385	http://identifiers.org/ncbi/insdc.sra:SRP149385
FCH7YTFBBXX_L8_WHLIMtrkDCADDUAAPEI-93	whole genome sequencing	HiSeq 4000	Illumina	SRR7239292	SRX4145131	NCBI Sequence Read Archive	SRP149385	http://identifiers.org/ncbi/insdc.sra:SRP149385
FCH7YTFBBXX_L8_WHLIMtrkDCAEDVAAPEI-94	whole genome sequencing	HiSeq 4000	Illumina	SRR7239293	SRX4145130	NCBI Sequence Read Archive	SRP149385	http://identifiers.org/ncbi/insdc.sra:SRP149385
FCH7YTFBBXX_L8_WHLIMtrkDCAKDWABPEI-57	whole genome sequencing	HiSeq 4000	Illumina	SRR7239302	SRX4145121	NCBI Sequence Read Archive	SRP149385	http://identifiers.org/ncbi/insdc.sra:SRP149385
FCHC2MNBBXX_L6_wHADPI034242-8	whole genome sequencing	HiSeq 4000	Illumina	SRR7239303	SRX4145120	NCBI Sequence Read Archive	SRP149385	http://identifiers.org/ncbi/insdc.sra:SRP149385
FCHCCJCBBXX_L4_WHLIMtrkDCADDUAAPEI-93	whole genome sequencing	HiSeq 4000	Illumina	SRR7239300	SRX4145123	NCBI Sequence Read Archive	SRP149385	http://identifiers.org/ncbi/insdc.sra:SRP149385
FCHCCJCBBXX_L5_WHLIMtrkDCAEDVAAPEI-94	whole genome sequencing	HiSeq 4000	Illumina	SRR7239301	SRX4145122	NCBI Sequence Read Archive	SRP149385	http://identifiers.org/ncbi/insdc.sra:SRP149385
FCHCCJCBBXX_L3_WHLIMtrkDCAKDWABPEI-57	whole genome sequencing	HiSeq 4000	Illumina	SRR7239298	SRX4145125	NCBI Sequence Read Archive	SRP149385	http://identifiers.org/ncbi/insdc.sra:SRP149385
FCHCCJCBBXX_L1_WHLIMtrkDCALDLAAPEI-100	whole genome sequencing	HiSeq 4000	Illumina	SRR7239299	SRX4145124	NCBI Sequence Read Archive	SRP149385	http://identifiers.org/ncbi/insdc.sra:SRP149385
FCHCCJCBBXX_L2_WHLIMtrkDCAMDTAAPEI-113	whole genome sequencing	HiSeq 4000	Illumina	SRR7239296	SRX4145127	NCBI Sequence Read Archive	SRP149385	http://identifiers.org/ncbi/insdc.sra:SRP149385
FCC7HBLANXX_L3_wHAIPI023147-109	whole genome sequencing	HiSeq 2500	Illumina	SRR7239297	SRX4145126	NCBI Sequence Read Archive	SRP149385	http://identifiers.org/ncbi/insdc.sra:SRP149385
FCC7JTCANXX_L8_wHAXPI023148-108	whole genome sequencing	HiSeq 2500	Illumina	SRR7239294	SRX4145129	NCBI Sequence Read Archive	SRP149385	http://identifiers.org/ncbi/insdc.sra:SRP149385
