# Supplementary material for: Draft genomic and transcriptome resources for marine chelicerate Tachypleus tridentatus
Source: Sci Data. 2019 Feb 26;6:190029. doi: 10.1038/sdata.2019.29 (PMC6390705; doi:10.1038/sdata.2019.29)
Supplement: Supplementary file 1 [file sdata201929-isa1.zip › a_Liao496A_transcriptome.txt]

Sample Name	Protocol REF	Parameter Value[instrument]	Parameter Value[manufacturer]	Assay Name	Raw Data File	Comment[Data Repository]	Comment[Data Record Accession]	Comment[Data Record URI]	Protocol REF	Derived Data File	Comment[Data Repository]	Comment[Data Record Accession]	Comment[Data Record URI]
TaL-1-1A	RNA sequencing	HiSeq 4000	Illumina	SRR7239295	SRX4145128	NCBI Sequence Read Archive	SRP149385	http://identifiers.org/ncbi/insdc.sra:SRP149385	Assembly	TaL-1-1A.Trinity.fa.gz	figshare	doi:10.6084/m9.figshare.7380866	https://doi.org/10.6084/m9.figshare.7380866
TaL-1-2A	RNA sequencing	HiSeq 4000	Illumina	SRR7239308	SRX4145115	NCBI Sequence Read Archive	SRP149385	http://identifiers.org/ncbi/insdc.sra:SRP149385	Assembly	TaL-1-2A.Trinity.fa.gz	figshare	doi:10.6084/m9.figshare.7380866	https://doi.org/10.6084/m9.figshare.7380866
TaL-2-1A	RNA sequencing	HiSeq 4000	Illumina	SRR7239307	SRX4145116	NCBI Sequence Read Archive	SRP149385	http://identifiers.org/ncbi/insdc.sra:SRP149385	Assembly	TaL-2-1A.Trinity.fa.gz	figshare	doi:10.6084/m9.figshare.7380866	https://doi.org/10.6084/m9.figshare.7380866
TaL-2-2A	RNA sequencing	HiSeq 4000	Illumina	SRR7239306	SRX4145117	NCBI Sequence Read Archive	SRP149385	http://identifiers.org/ncbi/insdc.sra:SRP149385	Assembly	TaL-2-2A.Trinity.fa.gz	figshare	doi:10.6084/m9.figshare.7380866	https://doi.org/10.6084/m9.figshare.7380866
TaL-3-1A	RNA sequencing	HiSeq 4000	Illumina	SRR7239305	SRX4145118	NCBI Sequence Read Archive	SRP149385	http://identifiers.org/ncbi/insdc.sra:SRP149385	Assembly	TaL-3-1A.Trinity.fa.gz	figshare	doi:10.6084/m9.figshare.7380866	https://doi.org/10.6084/m9.figshare.7380866
TaL-3-2A	RNA sequencing	HiSeq 4000	Illumina	SRR7239304	SRX4145119	NCBI Sequence Read Archive	SRP149385	http://identifiers.org/ncbi/insdc.sra:SRP149385	Assembly	TaL-3-2A.Trinity.fa.gz	figshare	doi:10.6084/m9.figshare.7380866	https://doi.org/10.6084/m9.figshare.7380866
